# Supplementary material for: A Comparison of the Effects of Estrogen and Cimicifuga racemosa on the Lacrimal Gland and Submandibular Gland in Ovariectomized Rats
Source: PLoS One. 2015 Mar 20;10(3):e0121470. doi: 10.1371/journal.pone.0121470 (PMC4368816; doi:10.1371/journal.pone.0121470)
Supplement: S1 Fig — (XLSX) [file pone.0121470.s001.xlsx]

## Sheet: Sheet1
Fig3
The percentage of acinar and duct cells area in the lobule of lacrimal gland
SHAM	OVX	OVX+E	OVX+iCR
0.909154	0.789472	0.88667	0.938691
0.932588	0.837895	0.855759	0.945447
0.933918	0.672571	0.945157	0.892455
0.937682	0.796063	0.832128	0.857933
0.950546	0.681538	0.930967	0.824108
Name	The area of intracellular space	The area of lobule	The area of intracellular space/The area of lobule	Average	Name	The area of intracellular space	The area of lobule	The area of intracellular space/The area of lobule	Average	Name	The area of intracellular space	The area of lobule	The area of intracellular space/The area of lobule	Average	Name	The area of intracellular space	The area of lobule	The area of intracellular space/The area of lobule	Average	Name	The area of intracellular space	The area of lobule	The area of intracellular space/The area of lobule	Average
SHAM-1-1.jpg	73152	674411	0.108468		SHAm-2-1.jpg	35653	553407	0.0644246		SHAM-3-1.jpg	54554	800157	0.0681791		SHAM-4-1.jpg	43164	614022	0.0702972		SHAM-5-1.jpg	25856	454022	0.0569488
SHAM-1-2.jpg	73267	765435	0.0957194		SHAm-2-2.jpg	46237	837749	0.0551919		SHAM-3-2.jpg	67342	896414	0.0751238		SHAM-4-2.jpg	58612	825574	0.0709955		SHAM-5-2.jpg	37468	896788	0.0417802
SHAM-1-3.jpg	54789	643878	0.0850922		SHAm-2-3.jpg	57936	662735	0.0874196		SHAM-3-3.jpg	63457	871843	0.0727849		SHAM-4-3.jpg	48649	835681	0.0582148		SHAM-5-3.jpg	47381	856397	0.055326
SHAM-1-4.jpg	47682	655761	0.0727125		SHAm-2-4.jpg	49384	703863	0.0701614		SHAM-3-4.jpg	45648	864962	0.0527746		SHAM-4-4.jpg	39538	684844	0.0577329		SHAM-5-4.jpg	25659	618248	0.0415028
SHAM-1-5.jpg	78665	852849	0.0922379	0.090846	SHAm-2-5.jpg	43758	730960	0.0598637	0.0674122	SHAM-3-5.jpg	36746	597039	0.0615471	0.0660819	SHAM-4-5.jpg	48356	889710	0.0543503	0.0623181	SHAM-5-5.jpg	39853	770660	0.0517128	0.0494541
OVX-1-1.jpg	146587	871280	0.168243		OVX-2-1.jpg	113153	659043	0.171693		OVX-3-1.jpg	274727	829042	0.331379		OVX-4-1.jpg	165608	882056	0.187752		OVX-5-1.jpg	232891	762699	0.305351
OVX-1-2.jpg	165732	757497	0.218789		OVX-2-2.jpg	164885	756309	0.218013		OVX-3-2.jpg	197386	626282	0.315171		OVX-4-2.jpg	189856	794437	0.238982		OVX-5-2.jpg	288535	814457	0.354267
OVX-1-3.jpg	194964	634739	0.307156		OVX-2-3.jpg	108568	853866	0.127149		OVX-3-3.jpg	252353	826554	0.305307		OVX-4-3.jpg	213468	825485	0.258597		OVX-5-3.jpg	183475	586594	0.31278
OVX-1-4.jpg	182380	928781	0.196365		OVX-2-4.jpg	85293	456510	0.186837		OVX-3-4.jpg	174333	538766	0.323578		OVX-4-4.jpg	124953	654965	0.190778		OVX-5-4.jpg	224787	884551	0.254126
OVX-1-5.jpg	116825	720757	0.162087	0.210528	OVX-2-5.jpg	65672	614709	0.106834	0.162105	OVX-3-5.jpg	309775	856419	0.36171	0.327429	OVX-4-5.jpg	69861	486585	0.143574	0.203937	OVX-5-5.jpg	301178	823371	0.365787	0.318462
OVX+E-1-1.jpg	55230	607953	0.0908458		OVX+E-2-1.jpg	94862	507048	0.187087		OVX+E-3-1.jpg	32599	593308	0.0549445		OVX+E-4-1.jpg	185265	1180875	0.156888		OVX+E-5-1.jpg	30675	492231	0.0623183
OVX+E-1-2.jpg	58205	746049	0.0780177		OVX+E-2-2.jpg	83369	746646	0.111658		OVX+E-3-2.jpg	53765	788750	0.0681648		OVX+E-4-2.jpg	135754	845070	0.160642		OVX+E-5-2.jpg	68401	844978	0.08095
OVX+E-1-3.jpg	70048	505351	0.138613		OVX+E-2-3.jpg	52503	455386	0.115293		OVX+E-3-3.jpg	45564	844057	0.0539821		OVX+E-4-3.jpg	80714	635754	0.126958		OVX+E-5-3.jpg	70473	995760	0.0707731
OVX+E-1-4.jpg	89392	811709	0.110128		OVX+E-2-4.jpg	107050	764436	0.140038		OVX+E-3-4.jpg	45085	943025	0.0478089		OVX+E-4-4.jpg	82268	405637	0.202812		OVX+E-5-4.jpg	40085	754081	0.0531574
OVX+E-1-5.jpg	92629	621475	0.149047	0.11333	OVX+E-2-5.jpg	132849	794887	0.167129	0.144241	OVX+E-3-5.jpg	30016	608676	0.0493136	0.0548428	OVX+E-4-5.jpg	162037	843683	0.192059	0.167872	OVX+E-5-5.jpg	74439	954758	0.0779664	0.069033
OVX+iCR-1-1.jpg	30204	550738	0.0548428		OVX+iCR-2-1.jpg	40656	796974	0.051013		OVX+iCR-3-1.jpg	79640	809673	0.0983607		OVX+iCR-4-1.jpg	79916	743096	0.107545		OVX+iCR-5-1.jpg	100890	682041	0.147924
OVX+iCR-1-2.jpg	58325	865306	0.0674039		OVX+iCR-2-2.jpg	59765	875310	0.0682787		OVX+iCR-3-2.jpg	64899	501346	0.12945		OVX+iCR-4-2.jpg	110649	591644	0.18702		OVX+iCR-5-2.jpg	190358	887443	0.214502
OVX+iCR-1-3.jpg	76408	864961	0.0883369		OVX+iCR-2-3.jpg	64281	1243807	0.0516808		OVX+iCR-3-3.jpg	92642	1054733	0.0878346		OVX+iCR-4-3.jpg	178047	967424	0.184042		OVX+iCR-5-3.jpg	86074	532596	0.161612
OVX+iCR-1-4.jpg	41758	916488	0.0455631		OVX+iCR-2-4.jpg	48528	838042	0.0579064		OVX+iCR-3-4.jpg	75403	855289	0.0881608		OVX+iCR-4-4.jpg	98436	1068504	0.0921251		OVX+iCR-5-4.jpg	186162	1148865	0.16204
OVX+iCR-1-5.jpg	30974	614584	0.0503983	0.061309	OVX+iCR-2-5.jpg	26614	606438	0.0438858	0.0545529	OVX+iCR-3-5.jpg	93036	694716	0.133919	0.107545	OVX+iCR-4-5.jpg	84566	605759	0.139603	0.142067	OVX+iCR-5-5.jpg	173099	895114	0.193382	0.175892
The percentage of intercellular space area in the lobule of lacrimal gland
SHAM	OVX	OVX+E	OVX+iCR
0.090846	0.210528	0.11333	0.061309
0.0674122	0.162105	0.144241	0.0545529
0.0660819	0.327429	0.0548428	0.107545
0.0623181	0.203937	0.167872	0.142067
0.0494541	0.318462	0.069033	0.175892
