# Supplementary material for: A Comparison of the Effects of Estrogen and Cimicifuga racemosa on the Lacrimal Gland and Submandibular Gland in Ovariectomized Rats
Source: PLoS One. 2015 Mar 20;10(3):e0121470. doi: 10.1371/journal.pone.0121470 (PMC4368816; doi:10.1371/journal.pone.0121470)
Supplement: S2 Fig — (XLSX) [file pone.0121470.s002.xlsx]

## Sheet: Sheet1
Fig4 A
The percentage of intercellular space area in the lobule of submandibular gland.
SHAM	OVX	OVX+E	OVX+iCR
8.81743	17.0417	9.35879	7.0953
11.0367	21.1222	8.0193	7.04444
9.50515	16.5369	5.39803	7.32987
6.08862	15.7608	5.41423	11.444
3.73144	12.473	8.30807	7.03952
Fig4 B
The percentage of acinar cells of area in the lobule of submandibular gland.
SHAM	OVX	OVX+E	OVX+iCR
71.8068	64.4435	70.1255	70.0641
66.0895	56.0381	71.5321	65.8868
65.9891	59.6055	72.8428	71.007
64.8009	59.291	68.7254	68.3108
60.2596	65.2974	73.5783	65.3907
Fig4 C
The percentage of GCT area in the lobule of submandibular gland.
SHAM	OVX	OVX+E	OVX+iCR
9.74262	14.3713	13.9896	15.6585
19.5737	18.9119	14.6293	22.1275
18.9381	18.3259	16.8289	17.3039
24.9863	19.3043	17.9022	15.8633
30.1503	13.9822	15.384	20.5416
Fig4 D
The percentage of striated ducts area in the lobule of submandibular gland.
SHAM	OVX	OVX+E	OVX+iCR
9.63319	4.14349	6.52618	7.18218
3.30006	3.92782	5.81936	4.94131
5.56763	5.53168	4.93033	4.3592
4.12414	5.64401	5.06437	4.38194
5.85868	8.24746	5.62347	7.02823
Name	The area of intracellular space	The area of lobule	The area of GCT	The area of striated ducts	The percentage of intracellular space area	The percentage of GCT area	The percentage of striated ducts area	The percentage of acinar cells area	Name	The area of intracellular space	The area of lobule	The area of GCT	The area of striated ducts	The percentage of intracellular space area	The percentage of GCT area	The percentage of striated ducts area	The percentage of acinar cells area		The area of intracellular space	The area of lobule	The area of GCT	The area of striated ducts	The percentage of intracellular space area	The percentage of GCT area	The percentage of striated ducts area	The percentage of acinar cells area	Name	The area of intracellular space	The area of lobule	The area of GCT	The area of striated ducts	The percentage of intracellular space area	The percentage of GCT area	The percentage of striated ducts area	The percentage of acinar cells area	Name	The area of intracellular space	The area of lobule	The area of GCT	The area of striated ducts	The percentage of intracellular space area	The percentage of GCT area	The percentage of striated ducts area	The percentage of acinar cells area
SHAM-1-1.jpg	93201	891948	67752	36123	0.104492	0.0759596	0.040499	0.77905	SHAm-2-1.jpg	96769	1079945	212322	61531	0.0896055	0.196604	0.056976	0.656814	SHAM-3-1.jpg	151324	1072356	163672	68308	0.141114	0.152628	0.063699	0.642559	SHAM-4-1.jpg	100033	1226535	319149	29165	0.0815574	0.260204	0.0237784	0.63446	SHAM-5-1.jpg	13686	1226516	400866	30332	0.0111584	0.326833	0.0247302	0.637278
SHAM-1-2.jpg	56757	886968	118408	40870	0.0639899	0.133497	0.0460783	0.756434	SHAm-2-2.jpg	70985	775637	87971	39897	0.0915183	0.113418	0.0514377	0.743626	SHAM-3-2.jpg	109077	1088174	216763	63539	0.100239	0.199199	0.0583905	0.642172	SHAM-4-2.jpg	70042	1108844	291478	22294	0.0631667	0.262867	0.0201056	0.653861	SHAM-5-2.jpg	40502	1139125	361638	60759	0.0355554	0.31747	0.0533383	0.593636
SHAM-1-3.jpg	100790	929814	178005	13017	0.108398	0.191442	0.0139996	0.686161	SHAm-2-3.jpg	114320	770065	243980	17978	0.148455	0.31683	0.0233461	0.511369	SHAM-3-3.jpg	41047	590747	131739	29204	0.0694832	0.223004	0.0494357	0.658077	SHAM-4-3.jpg	82788	1158218	249959	26419	0.0714788	0.215813	0.02281	0.689898	SHAM-5-3.jpg	47214	1184066	350458	131594	0.0398745	0.295978	0.111137	0.55301
SHAM-1-4.jpg	66326	758861	28473	155125	0.087402	0.0375207	0.204418	0.670659	SHAm-2-4.jpg	98162	804695	156467	10025	0.121987	0.194443	0.0124581	0.671113	SHAM-3-4.jpg	70857	938718	172152	50827	0.0754827	0.183391	0.0541451	0.686982	SHAM-4-4.jpg	89495	1197848	269373	48992	0.0747132	0.224881	0.0409	0.659506	SHAM-5-4.jpg	57413	1155371	313636	81578	0.0496923	0.271459	0.0706076	0.608241
SHAM-1-5.jpg	81111	1059026	51587	187092	0.0765902	0.0487117	0.176664	0.698034	SHAm-2-5.jpg	96332	960736	151211	19969	0.100269	0.157391	0.0207851	0.721555	SHAM-3-5.jpg	109004	1225601	231250	64603	0.0889392	0.188683	0.0527113	0.669667	SHAM-4-5.jpg	16575	1226421	350206	120941	0.0135149	0.285551	0.098613	0.602321	SHAM-5-5.jpg	59773	1188532	351535	39365	0.0502915	0.295772	0.0331207	0.620815
Average					0.0881743	0.0974262	0.0963319	0.718068						0.110367	0.195737	0.0330006	0.660895						0.0950515	0.189381	0.0556763	0.659891						0.0608862	0.249863	0.0412414	0.648009						0.0373144	0.301503	0.0585868	0.602596
OVX-1-1.jpg	49785	657678	43496	35058	0.0756981	0.0661357	0.0533057	0.80486	OVX-2-1.jpg	300877	1159148	124658	50801	0.259567	0.107543	0.0438262	0.589064	OVX-3-1.jpg	197308	1014138	230263	17388	0.194557	0.227053	0.0171456	0.561244	OVX-4-1.jpg	159823	1165489	187455	82514	0.13713	0.160838	0.0707978	0.631235	OVX-5-1.jpg	136159	913945	111274	148894	0.148979	0.121751	0.162914	0.566356
OVX-1-2.jpg	187221	999593	149628	45782	0.187297	0.149689	0.0458006	0.617213	OVX-2-2.jpg	272821	1073987	195401	58686	0.254026	0.18194	0.0546431	0.509391	OVX-3-2.jpg	250582	1191595	293675	59345	0.210291	0.246455	0.049803	0.49345	OVX-4-2.jpg	138999	806045	164301	33458	0.172446	0.203836	0.0415088	0.582209	OVX-5-2.jpg	139489	1048414	108957	112043	0.133048	0.103926	0.106869	0.656158
OVX-1-3.jpg	136030	910680	140407	27137	0.149372	0.154178	0.0297986	0.666651	OVX-2-3.jpg	156863	701267	132073	7071	0.223685	0.188335	0.0100832	0.577897	OVX-3-3.jpg	149246	913598	198707	55130	0.163361	0.217499	0.0603438	0.558796	OVX-4-3.jpg	146518	833977	177488	34229	0.175686	0.212821	0.0410431	0.57045	OVX-5-3.jpg	80458	1170708	190299	103412	0.0687259	0.16255	0.0883329	0.680391
OVX-1-4.jpg	152833	807749	165524	15182	0.189209	0.20492	0.0187954	0.587076	OVX-2-4.jpg	150327	1111238	271948	66834	0.135279	0.244725	0.0601437	0.559852	OVX-3-4.jpg	59264	680493	54148	62336	0.0870898	0.0795717	0.0916042	0.741734	OVX-4-4.jpg	156623	996013	171188	66074	0.15725	0.171873	0.0663385	0.604538	OVX-5-4.jpg	158534	1193899	178722	52290	0.132787	0.149696	0.0437977	0.673719
OVX-1-5.jpg	237603	948484	136244	56410	0.250508	0.143644	0.0594739	0.546374	OVX-2-5.jpg	206818	1126748	251322	31205	0.183553	0.223051	0.0276947	0.565701	OVX-3-5.jpg	188631	1099597	160231	63433	0.171546	0.145718	0.0576875	0.625049	OVX-4-5.jpg	158558	1089548	235173	68110	0.145526	0.215845	0.0625122	0.576117	OVX-5-5.jpg	153288	1094067	176348	11444	0.140108	0.161186	0.0104601	0.688246
Average					0.170417	0.143713	0.0414349	0.644435						0.211222	0.189119	0.0392782	0.560381						0.165369	0.183259	0.0553168	0.596055						0.157608	0.193043	0.0564401	0.59291						0.12473	0.139822	0.0824746	0.652974
OVX+E-1-1.jpg	140592	1169326	172123	56589	0.120233	0.147198	0.0483945	0.684174	OVX+E-2-1.jpg	75950	1012852	160392	48279	0.0749863	0.158357	0.0476664	0.718991	OVX+E-3-1.jpg	52114	930421	83938	86918	0.0560112	0.0902151	0.0934179	0.760356	OVX+E-4-1.jpg	77536	1172956	249483	47643	0.0661031	0.212696	0.0406179	0.680583	OVX+E-5-1.jpg	28024	1053163	153293	26331	0.0266094	0.145555	0.0250018	0.802834
OVX+E-1-2.jpg	142770	1135814	222225	18062	0.125698	0.195653	0.0159023	0.662747	OVX+E-2-2.jpg	63804	779062	113910	42254	0.0818985	0.146214	0.054237	0.71765	OVX+E-3-2.jpg	45054	1098682	210183	17328	0.0410073	0.191305	0.0157716	0.751916	OVX+E-4-2.jpg	43651	1174483	162058	63361	0.0371661	0.137982	0.053948	0.770903	OVX+E-5-2.jpg	148850	1184014	193481	112967	0.125716	0.163411	0.0954102	0.615462
OVX+E-1-3.jpg	105913	1179697	131176	88339	0.0897798	0.111195	0.0748828	0.724143	OVX+E-2-3.jpg	167557	1218882	193931	44959	0.137468	0.159106	0.0368854	0.666541	OVX+E-3-3.jpg	38714	965894	146511	19400	0.040081	0.151684	0.020085	0.78815	OVX+E-4-3.jpg	59422	1136608	148292	106090	0.0522801	0.130469	0.0933391	0.723912	OVX+E-5-3.jpg	143138	1168682	232527	68975	0.122478	0.198965	0.0590195	0.619537
OVX+E-1-4.jpg	81908	1126385	162476	22867	0.0727176	0.144246	0.0203012	0.762736	OVX+E-2-4.jpg	44974	1183973	168618	60358	0.0379857	0.142417	0.0509792	0.768618	OVX+E-3-4.jpg	72080	1187184	200183	108587	0.0607151	0.16862	0.091466	0.679199	OVX+E-4-4.jpg	79181	1092695	96189	85995	0.072464	0.0880291	0.0786999	0.760807	OVX+E-5-4.jpg	49748	1084445	205009	56072	0.0458742	0.189045	0.0517057	0.713375
OVX+E-1-5.jpg	60486	1016399	102846	169564	0.0595101	0.101187	0.166828	0.672475	OVX+E-2-5.jpg	78010	1136732	142511	115037	0.0686266	0.125369	0.1012	0.704805	OVX+E-3-5.jpg	73511	1019756	244353	26285	0.0720869	0.239619	0.0257758	0.662518	OVX+E-4-5.jpg	48741	1141517	228328	16630	0.0426984	0.200022	0.0145683	0.742712	OVX+E-5-5.jpg	94601	998684	197872	22052	0.0947257	0.198133	0.0220811	0.685061
Average					0.0935879	0.139896	0.0652618	0.701255						0.080193	0.146293	0.0581936	0.715321						0.0539803	0.168289	0.0493033	0.728428						0.0541423	0.15384	0.0562347	0.735783						0.0830807	0.179022	0.0506437	0.687254
OVX+iCR-1-1.jpg	60622	814454	177073	25754	0.0744327	0.217413	0.0316212	0.676533	OVX+iCR-2-1.jpg	21843	297590	75396	11616	0.0733996	0.253355	0.0390336	0.634211	OVX+iCR-3-1.jpg	43903	1156975	168644	58480	0.0379464	0.145763	0.0505456	0.765745	OVX+iCR-4-1.jpg	127290	890375	145693	38814	0.142962	0.163631	0.0435929	0.649814	OVX+iCR-5-1.jpg	74241	1184594	302337	47964	0.0626721	0.255224	0.0404898	0.641614
OVX+iCR-1-2.jpg	94004	1002110	50094	181277	0.0938061	0.0499885	0.180895	0.67531	OVX+iCR-2-2.jpg	21903	425632	94723	22533	0.0514599	0.222547	0.0529401	0.673053	OVX+iCR-3-2.jpg	69381	1159277	289408	41216	0.0598485	0.249645	0.0355532	0.654953	OVX+iCR-4-2.jpg	121378	848508	108286	51025	0.143049	0.127619	0.060135	0.669197	OVX+iCR-5-2.jpg	68601	956808	173794	118458	0.0716978	0.181639	0.123805	0.622857
OVX+iCR-1-3.jpg	46022	785095	87276	33480	0.0586197	0.111166	0.0426445	0.78757	OVX+iCR-2-3.jpg	33247	558230	146479	30066	0.0595579	0.262399	0.0538595	0.624184	OVX+iCR-3-3.jpg	35868	1190485	208959	58519	0.0301289	0.175524	0.0491556	0.745191	OVX+iCR-4-3.jpg	139678	856393	91024	36275	0.1631	0.106288	0.0423579	0.688254	OVX+iCR-5-3.jpg	75065	1160034	204049	86727	0.0647093	0.175899	0.0747625	0.684629
OVX+iCR-1-4.jpg	91665	1028911	174319	42155	0.0890893	0.169421	0.0409705	0.700519	OVX+iCR-2-4.jpg	75295	1016075	198646	40123	0.0741038	0.195503	0.0394882	0.690905	OVX+iCR-3-4.jpg	115208	841526	139321	42508	0.136904	0.165558	0.050513	0.647026	OVX+iCR-4-4.jpg	79575	1179318	206812	48746	0.0674754	0.175366	0.0413341	0.715825	OVX+iCR-5-4.jpg	55931	1171316	219990	67690	0.0477506	0.187814	0.0577897	0.706645
OVX+iCR-1-5.jpg	35685	919312	215978	57896	0.0388171	0.234934	0.0629775	0.663271	OVX+iCR-2-5.jpg	108797	1161113	200374	71692	0.0937006	0.172571	0.0617442	0.671985	OVX+iCR-3-5.jpg	95351	937883	120712	30193	0.101666	0.128707	0.0321927	0.737434	OVX+iCR-4-5.jpg	65109	1170779	257875	37087	0.0556117	0.220259	0.0316772	0.692452	OVX+iCR-5-5.jpg	124216	1181362	267581	64460	0.105146	0.226502	0.0545641	0.613787
Average					0.070953	0.156585	0.0718218	0.700641						0.0704444	0.221275	0.0494131	0.658868						0.0732987	0.173039	0.043592	0.71007						0.11444	0.158633	0.0438194	0.683108						0.0703952	0.205416	0.0702823	0.653907
Fig4 A
The percentage of intercellular space area in the lobule of submandibular gland.
SHAM	OVX	OVX+E	OVX+iCR		SHAM	OVX	OVX+E	OVX+iCR
8.81743	17.0417	9.35879	7.0953	100	0.0881743	0.170417	0.0935879	0.070953
11.0367	21.1222	8.0193	7.04444	100	0.110367	0.211222	0.080193	0.0704444
9.50515	16.5369	5.39803	7.32987	100	0.0950515	0.165369	0.0539803	0.0732987
6.08862	15.7608	5.41423	11.444	100	0.0608862	0.157608	0.0541423	0.11444
3.73144	12.473	8.30807	7.03952	100	0.0373144	0.12473	0.0830807	0.0703952
Fig4 B				100
The percentage of acinar cells of area in the lobule of submandibular gland.				100
SHAM	OVX	OVX+E	OVX+iCR	100	SHAM	OVX	OVX+E	OVX+iCR
71.8068	64.4435	70.1255	70.0641	100	0.718068	0.644435	0.701255	0.700641
66.0895	56.0381	71.5321	65.8868	100	0.660895	0.560381	0.715321	0.658868
65.9891	59.6055	72.8428	71.007	100	0.659891	0.596055	0.728428	0.71007
64.8009	59.291	68.7254	68.3108	100	0.648009	0.59291	0.687254	0.683108
60.2596	65.2974	73.5783	65.3907	100	0.602596	0.652974	0.735783	0.653907
Fig4 C				100
The percentage of GCT area in the lobule of submandibular gland.				100
SHAM	OVX	OVX+E	OVX+iCR	100	SHAM	OVX	OVX+E	OVX+iCR
9.74262	14.3713	13.9896	15.6585	100	0.0974262	0.143713	0.139896	0.156585
19.5737	18.9119	14.6293	22.1275	100	0.195737	0.189119	0.146293	0.221275
18.9381	18.3259	16.8289	17.3039	100	0.189381	0.183259	0.168289	0.173039
24.9863	19.3043	17.9022	15.8633	100	0.249863	0.193043	0.179022	0.158633
30.1503	13.9822	15.384	20.5416	100	0.301503	0.139822	0.15384	0.205416
Fig4 D				100
The percentage of striated ducts area in the lobule of submandibular gland.				100
SHAM	OVX	OVX+E	OVX+iCR	100	SHAM	OVX	OVX+E	OVX+iCR
9.63319	4.14349	6.52618	7.18218	100	0.0963319	0.0414349	0.0652618	0.0718218
3.30006	3.92782	5.81936	4.94131	100	0.0330006	0.0392782	0.0581936	0.0494131
5.56763	5.53168	4.93033	4.3592	100	0.0556763	0.0553168	0.0493033	0.043592
4.12414	5.64401	5.06437	4.38194	100	0.0412414	0.0564401	0.0506437	0.0438194
5.85868	8.24746	5.62347	7.02823	100	0.0585868	0.0824746	0.0562347	0.0702823
