# Supplementary material for: A Comparison of the Effects of Estrogen and Cimicifuga racemosa on the Lacrimal Gland and Submandibular Gland in Ovariectomized Rats
Source: PLoS One. 2015 Mar 20;10(3):e0121470. doi: 10.1371/journal.pone.0121470 (PMC4368816; doi:10.1371/journal.pone.0121470)
Supplement: S3 Fig — (XLSX) [file pone.0121470.s003.xlsx]

## Sheet: Sheet1
Fig12 A
The ratio of casp-3 positive acinar cells in lacrimal gland.
0.0466107	0.0915432	0.0497535	0.0563269
0.0408295	0.0972711	0.0548683	0.0609012
0.0395406	0.108967	0.0594739	0.0624344
0.0439067	0.0598459	0.0465643	0.030052
0.0496977	0.082368	0.059874	0.0677842
Fig12 B
The ratio of casp-3 positive acinar cells in submandibular gland.
SHAM	OVX	OVX+E	OVX+iCR
0.0742641	0.153934	0.0647455	0.0702429
0.0503188	0.137593	0.0787758	0.0936892
0.0629829	0.116257	0.0392903	0.0805855
0.0425275	0.140325	0.0660371	0.0599886
0.07432	0.149979	0.0646915	0.0708168
Fig12 C
The IOD of casp-3 positive staining in GCT of the submandibular gland.
SHAM	OVX	OVX+E	OVX+iCR
0.00895803	0.103806	0.0109887	0.0678152
0.0104691	0.0742637	0.027622	0.0641022
0.00950128	0.10575	0.0197728	0.010161
0.0109189	0.114802	0.0179399	0.0567727
0.00928701	0.124273	0.0157888	0.054533
Fig12 D
The IOD of casp-3 positive staining in the striated ducts of the submandibular gland.
SHAM	OVX	OVX+E	OVX+iCR
0.0507941	0.186087	0.0420158	0.0713948
0.0182551	0.186247	0.073103	0.041625
0.0196302	0.176047	0.0203861	0.0853408
0.0332295	0.176338	0.0491514	0.0931452
0.0101555	0.12012	0.0388189	0.0958834
The ratio of casp-3 positive acinar cells in lacrimal gland.
	a：The number of positive cells	b：Total number of acinar cells	a/b	Average		a：The number of positive cells	b：Total number of acinar cells	a/b	Average		a：The number of positive cells	b：Total number of acinar cells	a/b	Average		a：The number of positive cells	b：Total number of acinar cells	a/b	Average		a：The number of positive cells	b：Total number of acinar cells	a/b	Average
SHAM-1-1.jpg	8	368	0.0217391		SHAm-2-1.jpg	5	223	0.0224215		SHAM-3-1.jpg	13	220	0.0590909		SHAM-4-1.jpg	12	245	0.0489796		SHAM-5-1.jpg	7	202	0.0346535
SHAM-1-2.jpg	13	268	0.0485075		SHAm-2-2.jpg	12	274	0.0437956		SHAM-3-2.jpg	9	199	0.0452261		SHAM-4-2.jpg	11	224	0.0491071		SHAM-5-2.jpg	11	222	0.0495495
SHAM-1-3.jpg	18	277	0.0649819		SHAm-2-3.jpg	13	290	0.0448276		SHAM-3-3.jpg	6	201	0.0298507		SHAM-4-3.jpg	11	265	0.0415094		SHAM-5-3.jpg	12	210	0.0571429
SHAM-1-4.jpg	13	297	0.043771		SHAm-2-4.jpg	12	248	0.0483871		SHAM-3-4.jpg	8	253	0.0316206		SHAM-4-4.jpg	11	242	0.0454545		SHAM-5-4.jpg	14	216	0.0648148
SHAM-1-5.jpg	14	259	0.0540541		SHAm-2-5.jpg	11	246	0.0447154		SHAM-3-5.jpg	6	188	0.0319149		SHAM-4-5.jpg	10	290	0.0344828		SHAM-5-5.jpg	8	189	0.042328
				0.0466107					0.0408295					0.0395406					0.0439067					0.0496977
	a：The number of positive cells	b：Total number of acinar cells	a/b	Average		a：The number of positive cells	b：Total number of acinar cells	a/b	Average		a：The number of positive cells	b：Total number of acinar cells	a/b	Average		a：The number of positive cells	b：Total number of acinar cells	a/b	Average		a：The number of positive cells	b：Total number of acinar cells	a/b	Average
OVX-1-1.jpg	32	312	0.102564		OVX-2-1.jpg	26	228	0.114035		OVX-3-1.jpg	26	236	0.110169		OVX-4-1.jpg	19	287	0.0662021		OVX-5-1.jpg		22	252	0.0873016
OVX-1-2.jpg	42	322	0.130435		OVX-2-2.jpg	23	231	0.0995671		OVX-3-2.jpg	15	202	0.0742574		OVX-4-2.jpg	9	216	0.0416667		OVX-5-2.jpg		17	218	0.0779817
OVX-1-3.jpg	18	249	0.0722892		OVX-2-3.jpg	21	259	0.0810811		OVX-3-3.jpg	15	187	0.0802139		OVX-4-3.jpg	15	227	0.0660793		OVX-5-3.jpg		28	284	0.0985915
OVX-1-4.jpg	25	278	0.0899281		OVX-2-4.jpg	21	228	0.0921053		OVX-3-4.jpg	29	207	0.140097		OVX-4-4.jpg	15	249	0.060241		OVX-5-4.jpg		19	235	0.0808511
OVX-1-5.jpg	14	224	0.0625		OVX-2-5.jpg	23	231	0.0995671		OVX-3-5.jpg	29	207	0.140097		OVX-4-5.jpg	16	246	0.0650407		OVX-5-5.jpg		20	298	0.0671141
				0.0915432					0.0972711					0.108967					0.0598459						0.082368
	a：The number of positive cells	b：Total number of acinar cells	a/b	Average		a：The number of positive cells	b：Total number of acinar cells	a/b	Average		a：The number of positive cells	b：Total number of acinar cells	a/b	Average		a：The number of positive cells	b：Total number of acinar cells	a/b	Average		a：The number of positive cells	b：Total number of acinar cells	a/b	Average
OVX+E-1-1.jpg	15	205	0.0731707		OVX+E-2-1.jpg	10	204	0.0490196		OVX+E-3-1.jpg	21	261	0.0804598		OVX+E-4-1.jpg	12	228	0.0526316		OVX+E-5-1.jpg	16	268	0.0597015
OVX+E-1-2.jpg	8	255	0.0313725		OVX+E-2-2.jpg	15	256	0.0585938		OVX+E-3-2.jpg	10	214	0.046729		OVX+E-4-2.jpg	14	250	0.056		OVX+E-5-2.jpg	15	273	0.0549451
OVX+E-1-3.jpg	13	201	0.0646766		OVX+E-2-3.jpg	16	289	0.0553633		OVX+E-3-3.jpg	10	253	0.0395257		OVX+E-4-3.jpg	12	215	0.055814		OVX+E-5-3.jpg	19	284	0.0669014
OVX+E-1-4.jpg	12	287	0.0418118		OVX+E-2-4.jpg	18	290	0.062069		OVX+E-3-4.jpg	15	257	0.0583658		OVX+E-4-4.jpg	7	273	0.025641		OVX+E-5-4.jpg	17	267	0.0636704
OVX+E-1-5.jpg	10	265	0.0377358		OVX+E-2-5.jpg	14	284	0.0492958		OVX+E-3-5.jpg	18	249	0.0722892		OVX+E-4-5.jpg	10	234	0.042735		OVX+E-5-5.jpg	15	277	0.0541516
				0.0497535					0.0548683					0.0594739					0.0465643					0.059874
	a：The number of positive cells	b：Total number of acinar cells	a/b	Average		a：The number of positive cells	b：Total number of acinar cells	a/b	Average		a：The number of positive cells	b：Total number of acinar cells	a/b	Average		a：The number of positive cells	b：Total number of acinar cells	a/b	Average		a：The number of positive cells	b：Total number of acinar cells	a/b	Average
OVX+iCR-1-1.jpg	13	269	0.0483271		OVX+iCR-2-1.jpg	17	270	0.062963		OVX+iCR-3-1.jpg	18	285	0.0631579		OVX+iCR-4-1.jpg	7	180	0.0388889		OVX+iCR-5-1.jpg	27	286	0.0944056
OVX+iCR-1-2.jpg	14	288	0.0486111		OVX+iCR-2-2.jpg	19	275	0.0690909		OVX+iCR-3-2.jpg	17	291	0.0584192		OVX+iCR-4-2.jpg	5	151	0.0331126		OVX+iCR-5-2.jpg	19	263	0.0722433
OVX+iCR-1-3.jpg	15	294	0.0510204		OVX+iCR-2-3.jpg	22	295	0.0745763		OVX+iCR-3-3.jpg	16	289	0.0553633		OVX+iCR-4-3.jpg	4	212	0.0188679		OVX+iCR-5-3.jpg	17	336	0.0505952
OVX+iCR-1-4.jpg	22	303	0.0726073		OVX+iCR-2-4.jpg	10	276	0.0362319		OVX+iCR-3-4.jpg	19	281	0.0676157		OVX+iCR-4-4.jpg	4	166	0.0240964		OVX+iCR-5-4.jpg	19	268	0.0708955
OVX+iCR-1-5.jpg	16	262	0.0610687		OVX+iCR-2-5.jpg	18	292	0.0616438		OVX+iCR-3-5.jpg	19	281	0.0676157		OVX+iCR-4-5.jpg	6	170	0.0352941		OVX+iCR-5-5.jpg	13	256	0.0507812
				0.0563269					0.0609012					0.0624344					0.030052					0.0677842
The ratio of casp-3 positive acinar cells in submandibular gland.
	a：The number of positive cells	b：Total number of acinar cells	a/b	Average		a：The number of positive cells	b：Total number of acinar cells	a/b	Average		a：The number of positive cells	b：Total number of acinar cells	a/b	Average		a：The number of positive cells	b：Total number of acinar cells	a/b	Average		a：The number of positive cells	b：Total number of acinar cells	a/b	Average
SHAM-1-1.jpg	25	281	0.088968		SHAm-2-1.jpg	12	262	0.0458015		SHAM-3-1.jpg		19	241	0.0788382	SHAM-4-1.jpg		12	246	0.0487805	SHAM-5-1.jpg	24	290	0.0827586
SHAM-1-2.jpg	22	248	0.0887097		SHAm-2-2.jpg	13	277	0.0469314		SHAM-3-2.jpg		22	333	0.0660661	SHAM-4-2.jpg		10	312	0.0320513	SHAM-5-2.jpg	20	253	0.0790514
SHAM-1-3.jpg	15	237	0.0632911		SHAm-2-3.jpg	11	215	0.0511628		SHAM-3-3.jpg		19	282	0.0673759	SHAM-4-3.jpg		11	341	0.0322581	SHAM-5-3.jpg	17	248	0.0685484
SHAM-1-4.jpg	12	234	0.0512821		SHAm-2-4.jpg	18	258	0.0697674		SHAM-3-4.jpg		15	324	0.0462963	SHAM-4-4.jpg		21	398	0.0527638	SHAM-5-4.jpg	13	244	0.0532787
SHAM-1-5.jpg	17	215	0.0790698		SHAm-2-5.jpg	11	290	0.037931		SHAM-3-5.jpg		12	213	0.056338	SHAM-4-5.jpg		16	342	0.0467836	SHAM-5-5.jpg	19	216	0.087963
				0.0742641					0.0503188						0.0629829					0.0425275				0.07432
	a：The number of positive cells	b：Total number of acinar cells	a/b	Average		a：The number of positive cells	b：Total number of acinar cells	a/b	Average		a：The number of positive cells	b：Total number of acinar cells	a/b	Average		a：The number of positive cells	b：Total number of acinar cells	a/b	Average		a：The number of positive cells	b：Total number of acinar cells	a/b	Average
OVX-1-1.jpg	42	250	0.168		OVX-2-1.jpg	37	236	0.15678		OVX-3-1.jpg		19	233	0.0815451	OVX-4-1.jpg		32	279	0.114695	OVX-5-1.jpg	45	264	0.170455
OVX-1-2.jpg	29	233	0.124464		OVX-2-2.jpg	38	266	0.142857		OVX-3-2.jpg		35	202	0.173267	OVX-4-2.jpg		36	281	0.128114	OVX-5-2.jpg	31	249	0.124498
OVX-1-3.jpg	42	267	0.157303		OVX-2-3.jpg	29	183	0.15847		OVX-3-3.jpg		20	231	0.0865801	OVX-4-3.jpg		46	245	0.187755	OVX-5-3.jpg	40	289	0.138408
OVX-1-4.jpg	41	228	0.179825		OVX-2-4.jpg	29	236	0.122881		OVX-3-4.jpg		26	231	0.112554	OVX-4-4.jpg		36	278	0.129496	OVX-5-4.jpg	32	248	0.129032
OVX-1-5.jpg	36	257	0.140078		OVX-2-5.jpg	23	215	0.106977		OVX-3-5.jpg		34	267	0.127341	OVX-4-5.jpg		47	332	0.141566	OVX-5-5.jpg	36	192	0.1875
				0.153934					0.137593						0.116257					0.140325				0.149979
	a：The number of positive cells	b：Total number of acinar cells	a/b	Average		a：The number of positive cells	b：Total number of acinar cells	a/b	Average		a：The number of positive cells	b：Total number of acinar cells	a/b	Average		a：The number of positive cells	b：Total number of acinar cells	a/b	Average		a：The number of positive cells	b：Total number of acinar cells	a/b	Average
OVX+E-1-1.jpg	24	274	0.0875912		OVX+E-2-1.jpg	24	284	0.084507		OVX+E-3-1.jpg		5	261	0.0191571	OVX+E-4-1.jpg		27	323	0.0835913	OVX+E-5-1.jpg	26	290	0.0896552
OVX+E-1-2.jpg	21	266	0.0789474		OVX+E-2-2.jpg	17	198	0.0858586		OVX+E-3-2.jpg		12	309	0.038835	OVX+E-4-2.jpg		18	323	0.0557276	OVX+E-5-2.jpg	18	274	0.0656934
OVX+E-1-3.jpg	10	244	0.0409836		OVX+E-2-3.jpg	23	267	0.0861423		OVX+E-3-3.jpg		10	321	0.0311526	OVX+E-4-3.jpg		20	283	0.0706714	OVX+E-5-3.jpg	12	256	0.046875
OVX+E-1-4.jpg	11	253	0.0434783		OVX+E-2-4.jpg	14	227	0.061674		OVX+E-3-4.jpg		20	349	0.0573066	OVX+E-4-4.jpg		17	277	0.0613718	OVX+E-5-4.jpg	10	258	0.0387597
OVX+E-1-5.jpg	16	220	0.0727273		OVX+E-2-5.jpg	19	251	0.0756972		OVX+E-3-5.jpg		13	260	0.05	OVX+E-4-5.jpg		18	306	0.0588235	OVX+E-5-5.jpg	16	194	0.0824742
				0.0647455					0.0787758						0.0392903					0.0660371				0.0646915
	a：The number of positive cells	b：Total number of acinar cells	a/b	Average		a：The number of positive cells	b：Total number of acinar cells	a/b	Average		a：The number of positive cells	b：Total number of acinar cells	a/b	Average		a：The number of positive cells	b：Total number of acinar cells	a/b	Average		a：The number of positive cells	b：Total number of acinar cells	a/b	Average
OVX+iCR-1-1.jpg	19	225	0.0844444		OVX+iCR-2-1.jpg	24	204	0.117647		OVX+iCR-3-1.jpg		21	272	0.0772059	OVX+iCR-4-1.jpg		20	323	0.0619195	OVX+iCR-5-1.jpg	18	230	0.0782609
OVX+iCR-1-2.jpg	15	160	0.09375		OVX+iCR-2-2.jpg	28	262	0.10687		OVX+iCR-3-2.jpg		44	339	0.129794	OVX+iCR-4-2.jpg		22	313	0.0702875	OVX+iCR-5-2.jpg	16	195	0.0820513
OVX+iCR-1-3.jpg	8	205	0.0390244		OVX+iCR-2-3.jpg	21	243	0.0864198		OVX+iCR-3-3.jpg		13	297	0.043771	OVX+iCR-4-3.jpg		19	340	0.0558824	OVX+iCR-5-3.jpg	12	214	0.0560748
OVX+iCR-1-4.jpg	13	196	0.0663265		OVX+iCR-2-4.jpg	20	273	0.0732601		OVX+iCR-3-4.jpg		25	331	0.0755287	OVX+iCR-4-4.jpg		14	264	0.0530303	OVX+iCR-5-4.jpg	14	215	0.0651163
OVX+iCR-1-5.jpg	18	266	0.0676692		OVX+iCR-2-5.jpg	23	273	0.0842491		OVX+iCR-3-5.jpg		20	261	0.0766284	OVX+iCR-4-5.jpg		15	255	0.0588235	OVX+iCR-5-5.jpg	18	248	0.0725806
				0.0702429					0.0936892						0.0805855					0.0599886				0.0708168
The IOD of casp-3 positive staining in GCT of the submandibular gland.
	AREA	IOD	IOD/Area	Average		AREA	IOD	IOD/Area	Average		AREA	IOD	IOD/Area	Average		AREA	IOD	IOD/Area	Average		AREA	IOD	IOD/Area	Average
SHAM-1-1.jpg	268841	1362.19	0.00506689		SHAM-2-1.jpg	80486	1010	0.0125488		SHAM-3-1.jpg	117695	695.328	0.00590788		SHAM-4-1.jpg	106700	863.406	0.0080919		SHAM-5-1.jpg	134432	765.594	0.00569503
SHAM-1-2.jpg	288459	2037.03	0.00706177		SHAM-2-2.jpg	138606	1537.78	0.0110946		SHAM-3-2.jpg	144481	1588.59	0.0109952		SHAM-4-2.jpg	153386	1497.09	0.0097603		SHAM-5-2.jpg	126209	520.156	0.00412139
SHAM-1-3.jpg	143274	1118.94	0.00780983		SHAM-2-3.jpg	93048	1079.16	0.0115978		SHAM-3-3.jpg	99593	338.313	0.00339696		SHAM-4-3.jpg	80287	1026.75	0.0127885		SHAM-5-3.jpg	103684	1268.34	0.0122328
SHAM-1-4.jpg	84052	1415.5	0.0168408		SHAM-2-4.jpg	114136	1136.28	0.0099555		SHAM-3-4.jpg	145418	1528.23	0.0105092		SHAM-4-4.jpg	159937	2147.65	0.0134281		SHAM-5-4.jpg	143430	1542.47	0.0107542
SHAM-1-5.jpg	643942	5158.56	0.0080109	0.00895803	SHAM-2-5.jpg	190877	1364.54	0.00714878	0.0104691	SHAM-3-5.jpg	132297	2208.98	0.0166971	0.00950128	SHAM-4-5.jpg	165867	1745.85	0.0105256	0.0109189	SHAM-5-5.jpg	109492	1492.56	0.0136317	0.00928701
	AREA	IOD	IOD/Area	Average		AREA	IOD	IOD/Area	Average		AREA	IOD	IOD/Area	Average		AREA	IOD	IOD/Area	Average		AREA	IOD	IOD/Area	Average
OVX-1-1.jpg	123977	12800.5	0.103249		OVX-2-1.jpg	141813	6129.88	0.0432251		OVX-3-1.jpg	95283	8722.59	0.0915441		OVX-4-1.jpg	95283	8722.49	0.091543		OVX-5-1.jpg	110633	15265.7	0.137985
OVX-1-2.jpg	57112	10545.9	0.184652		OVX-2-2.jpg	128124	9222.84	0.0719837		OVX-3-2.jpg	114075	5346.94	0.0468721		OVX-4-2.jpg	114075	11346.9	0.0994691		OVX-5-2.jpg	61972	8529.64	0.137637
OVX-1-3.jpg	42784	4969.88	0.116162		OVX-2-3.jpg	64674	8030.25	0.124165		OVX-3-3.jpg	113830	12956.6	0.113824		OVX-4-3.jpg	63830	5956.61	0.0933199		OVX-5-3.jpg	56872	4414.89	0.0776286
OVX-1-4.jpg	119151	2383.44	0.0200035		OVX-2-4.jpg	110685	8153.84	0.0736671		OVX-3-4.jpg	71023	10384.9	0.146218		OVX-4-4.jpg	71023	10384.9	0.146218		OVX-5-4.jpg	73201	9429.11	0.128811
OVX-1-5.jpg	78473	7451.89	0.0949612	0.103806	OVX-2-5.jpg	78630	4582.36	0.0582775	0.0742637	OVX-3-5.jpg	104444	13608.2	0.130292	0.10575	OVX-4-5.jpg	104444	14983.4	0.143459	0.114802	OVX-5-5.jpg	81447	11345.8	0.139302	0.124273
	AREA	IOD	IOD/Area	Average		AREA	IOD	IOD/Area	Average		AREA	IOD	IOD/Area	Average		AREA	IOD	IOD/Area	Average		AREA	IOD	IOD/Area	Average
OVX+E-1-1.jpg	67940	728.65	0.0107249		OVX+E-2-1.jpg	72185	1532.78	0.0212341		OVX+E-3-1.jpg	84903	1497.44	0.017637		OVX+E-4-1.jpg	60894	1303.53	0.0214066		OVX+E-5-1.jpg	54100	932.102	0.0172292
OVX+E-1-2.jpg	85682	735.406	0.00858297		OVX+E-2-2.jpg	80135	2606.81	0.0325303		OVX+E-3-2.jpg	61248	1295.43	0.0211506		OVX+E-4-2.jpg	45141	822.969	0.0182311		OVX+E-5-2.jpg	51293	678.344	0.0132249
OVX+E-1-3.jpg	71222	920.484	0.0129242		OVX+E-2-3.jpg	115322	2992.3	0.0259473		OVX+E-3-3.jpg	131163	1605.7	0.012242		OVX+E-4-3.jpg	128484	2412.34	0.0187754		OVX+E-5-3.jpg	88525	1539.57	0.0173914
OVX+E-1-4.jpg	149088	1603.39	0.0107547		OVX+E-2-4.jpg	113442	2609.09	0.0229994		OVX+E-3-4.jpg	143887	2775.81	0.0192916		OVX+E-4-4.jpg	61516	1016.5	0.0165242		OVX+E-5-4.jpg	99914	1498.29	0.0149958
OVX+E-1-5.jpg	171741	2053.48	0.0119568	0.0109887	OVX+E-2-5.jpg	58395	2067.11	0.0353987	0.027622	OVX+E-3-5.jpg	76009	2169.53	0.028543	0.0197728	OVX+E-4-5.jpg	118345	1747.07	0.0147625	0.0179399	OVX+E-5-5.jpg	91885	1479.59	0.0161026	0.0157888
	AREA	IOD	IOD/Area	Average		AREA	IOD	IOD/Area	Average		AREA	IOD	IOD/Area	Average		AREA	IOD	IOD/Area	Average		AREA	IOD	IOD/Area	Average
OVX+iCR-1-1.jpg	83087	8950.08	0.107719		OVX+iCR-2-1.jpg	109032	7779.39	0.0713496		OVX+iCR-3-1.jpg	228584	1235.16	0.00540351		OVX+iCR-4-1.jpg	283346	20830.9	0.0735175		OVX+iCR-5-1.jpg	127875	8261.44	0.0646056
OVX+iCR-1-2.jpg	92732	5650.59	0.0609347		OVX+iCR-2-2.jpg	174928	10224.8	0.0584514		OVX+iCR-3-2.jpg	193348	3264.41	0.0168836		OVX+iCR-4-2.jpg	152715	8395.79	0.0549768		OVX+iCR-5-2.jpg	186014	10852.4	0.058342
OVX+iCR-1-3.jpg	67147	4415.19	0.0657541		OVX+iCR-2-3.jpg	95174	6831.38	0.0717778		OVX+iCR-3-3.jpg	95046	1303.56	0.0137151		OVX+iCR-4-3.jpg	148032	9216.47	0.06226		OVX+iCR-5-3.jpg	159590	7365.34	0.0461517
OVX+iCR-1-4.jpg	163489	8904.97	0.0544683		OVX+iCR-2-4.jpg	160216	12324.8	0.0769259		OVX+iCR-3-4.jpg	164787	1406.34	0.00853431		OVX+iCR-4-4.jpg	128012	6639.28	0.0518645		OVX+iCR-5-4.jpg	189292	10368.7	0.0547762
OVX+iCR-1-5.jpg	201044	10092.3	0.0501996	0.0678152	OVX+iCR-2-5.jpg	151706	6372.65	0.0420066	0.0641022	OVX+iCR-3-5.jpg	216174	1355.09	0.00626853	0.010161	OVX+iCR-4-5.jpg	182981	7547.01	0.0412448	0.0567727	OVX+iCR-5-5.jpg	198528	9686.14	0.0487898	0.054533
The IOD of casp-3 positive staining in the striated ducts of the submandibular gland.
	AREA	IOD	IOD/Area	Average		AREA	IOD	IOD/Area	Average		AREA	IOD	IOD/Area	Average		AREA	IOD	IOD/Area	Average		AREA	IOD	IOD/Area	Average
SHAM-1-1.jpg	80569	5180.24	0.0642957		SHAm-2-1.jpg	180063	3799.83	0.0211028		SHAM-3-1.jpg	170221	2969.81	0.0174468		SHAM-4-1.jpg	123152	4188.59	0.0340115		SHAM-5-1.jpg	141439	2016.21	0.014255
SHAM-1-2.jpg	62785	3167.91	0.0504564		SHAm-2-2.jpg	118067	4299.35	0.0364145		SHAM-3-2.jpg	63672	1459.49	0.022922		SHAM-4-2.jpg	67236	2255.41	0.0335446		SHAM-5-2.jpg	138437	1792.06	0.012945
SHAM-1-3.jpg	124927	7157.7	0.057295		SHAm-2-3.jpg	211735	2333.38	0.0110203		SHAM-3-3.jpg	93041	1418.9	0.0152503		SHAM-4-3.jpg	202350	7111.18	0.035143		SHAM-5-3.jpg	218317	2127.57	0.00974532
SHAM-1-4.jpg	182711	8026.49	0.04393		SHAm-2-4.jpg	234383	2971.93	0.0126798		SHAM-3-4.jpg	145182	1185.15	0.00816319		SHAM-4-4.jpg	54669	1133.07	0.020726		SHAM-5-4.jpg	165280	1434.12	0.00867692
SHAM-1-5.jpg	112359	4268.9	0.0379934	0.0507941	SHAm-2-5.jpg	139562	1403.77	0.0100584	0.0182551	SHAM-3-5.jpg	127894	4395.52	0.0343684	0.0196302	SHAM-4-5.jpg	127122	5430.98	0.0427226	0.0332295	SHAM-5-5.jpg	129087	665.509	0.00515551	0.0101555
	AREA	IOD	IOD/Area	Average		AREA	IOD	IOD/Area	Average		AREA	IOD	IOD/Area	Average		AREA	IOD	IOD/Area	Average		AREA	IOD	IOD/Area	Average
OVX-1-1.jpg	252500	35302.7	0.139813		OVX-2-1.jpg	53514	10125.7	0.189215		OVX-3-1.jpg	250930	61696.6	0.245872		OVX-4-1.jpg	70249	11479.8	0.163415		OVX-5-1.jpg	205476	22216.7	0.108123
OVX-1-2.jpg	106717	25560.4	0.239516		OVX-2-2.jpg	69757	14962.3	0.214492		OVX-3-2.jpg	86831	13885.9	0.159918		OVX-4-2.jpg	99763	14021.4	0.140547		OVX-5-2.jpg	103120	13557.6	0.131474
OVX-1-3.jpg	45289	10834.1	0.23922		OVX-2-3.jpg	55371	9324.11	0.168393		OVX-3-3.jpg	50754	11853.9	0.233556		OVX-4-3.jpg	121507	20792.9	0.171125		OVX-5-3.jpg	67884	11059.1	0.162912
OVX-1-4.jpg	84686	14089.1	0.166369		OVX-2-4.jpg	58552	12279.6	0.209721		OVX-3-4.jpg	102478	12969.6	0.12656		OVX-4-4.jpg	66171	15799.3	0.238765		OVX-5-4.jpg	90615	9442.53	0.104205
OVX-1-5.jpg	90725	13202.2	0.145519	0.186087	OVX-2-5.jpg	254623	38044.8	0.149416	0.186247	OVX-3-5.jpg	51536	5891.99	0.114328	0.176047	OVX-4-5.jpg	64979	10905.8	0.167836	0.176338	OVX-5-5.jpg	86129	8086.21	0.0938848	0.12012
	AREA	IOD	IOD/Area	Average		AREA	IOD	IOD/Area	Average		AREA	IOD	IOD/Area	Average		AREA	IOD	IOD/Area	Average		AREA	IOD	IOD/Area	Average
OVX+E-1-1.jpg	51635	2904.97	0.0562597		OVX+E-2-1.jpg	37647	1708.56	0.0453838		OVX+E-3-1.jpg	198534	3895.13	0.0196195		OVX+E-4-1.jpg	118848	5009.25	0.0421484		OVX+E-5-1.jpg	151581	4128.21	0.0272343
OVX+E-1-2.jpg	28770	1237.5	0.0430135		OVX+E-2-2.jpg	49148	3166.8	0.0644339		OVX+E-3-2.jpg	77534	1439.33	0.0185639		OVX+E-4-2.jpg	96216	5038.42	0.0523658		OVX+E-5-2.jpg	141791	5485.71	0.0386887
OVX+E-1-3.jpg	46634	1829.17	0.039224		OVX+E-2-3.jpg	151618	12551.8	0.0827856		OVX+E-3-3.jpg	76038	2083.9	0.0274061		OVX+E-4-3.jpg	168903	8043.63	0.0476228		OVX+E-5-3.jpg	63280	1258.61	0.0198896
OVX+E-1-4.jpg	86877	4128.88	0.0475256		OVX+E-2-4.jpg	73622	5095.32	0.0692092		OVX+E-3-4.jpg	228493	4252.87	0.0186127		OVX+E-4-4.jpg	99142	4857.89	0.0489993		OVX+E-5-4.jpg	160904	7230.57	0.0449372
OVX+E-1-5.jpg	164692	3961.87	0.0240562	0.0420158	OVX+E-2-5.jpg	183091	18987	0.103703	0.073103	OVX+E-3-5.jpg	163982	2907.15	0.0177285	0.0203861	OVX+E-4-5.jpg	131407	7177.56	0.0546208	0.0491514	OVX+E-5-5.jpg	102677	6504.03	0.0633446	0.0388189
	AREA	IOD	IOD/Area	Average		AREA	IOD	IOD/Area	Average		AREA	IOD	IOD/Area	Average		AREA	IOD	IOD/Area	Average		AREA	IOD	IOD/Area	Average
OVX+iCR-1-1.jpg	98745	9038.5	0.0915337		OVX+iCR-2-1.jpg	195042	8243.28	0.0422641		OVX+iCR-3-1.jpg	40189	2080.45	0.0517665		OVX+iCR-4-1.jpg	97540	12100.4	0.124056		OVX+iCR-5-1.jpg	154160	13888	0.0900885
OVX+iCR-1-2.jpg	95015	6089.8	0.064093		OVX+iCR-2-2.jpg	220106	13255.9	0.060225		OVX+iCR-3-2.jpg	107454	6643.32	0.0618248		OVX+iCR-4-2.jpg	150970	15816.3	0.104765		OVX+iCR-5-2.jpg	119276	13308.8	0.11158
OVX+iCR-1-3.jpg	123118	5406.73	0.043915		OVX+iCR-2-3.jpg	52943	2700.99	0.0510169		OVX+iCR-3-3.jpg	39420	3955.95	0.100354		OVX+iCR-4-3.jpg	157527	18408.3	0.116858		OVX+iCR-5-3.jpg	45797	6279.36	0.137113
OVX+iCR-1-4.jpg	27815	2457.24	0.0883423		OVX+iCR-2-4.jpg	63488	1337.93	0.0210738		OVX+iCR-3-4.jpg	185634	16879.2	0.0909275		OVX+iCR-4-4.jpg	67749	6470.29	0.0955039		OVX+iCR-5-4.jpg	144043	11059.3	0.0767777
OVX+iCR-1-5.jpg	151064	10437	0.0690898	0.0713948	OVX+iCR-2-5.jpg	64146	2151.79	0.0335451	0.041625	OVX+iCR-3-5.jpg	98104	11952.2	0.121831	0.0853408	OVX+iCR-4-5.jpg	122503	3006.59	0.024543	0.0931452	OVX+iCR-5-5.jpg	166081	10605.6	0.0638582	0.0958834
