# Supplementary material for: A Comparison of the Effects of Estrogen and Cimicifuga racemosa on the Lacrimal Gland and Submandibular Gland in Ovariectomized Rats
Source: PLoS One. 2015 Mar 20;10(3):e0121470. doi: 10.1371/journal.pone.0121470 (PMC4368816; doi:10.1371/journal.pone.0121470)
Supplement: S4 Fig — (XLSX) [file pone.0121470.s004.xlsx]

## Sheet: Sheet1
Fig14 A
The mean IOD of Cu-Zn SOD staining in lacrimal gland.
SHAM	OVX	OVX+E	OVX+iCR
0.0974417	0.0589462	0.126555	0.19602
0.15064	0.134608	0.113188	0.101554
0.174222	0.133271	0.147996	0.134556
0.136731	0.148953	0.14027	0.141605
0.161339	0.178442	0.151884	0.161265
Fig14 B
The mean IOD of Cu-Zn SOD staining in the acinar cells of the submandibular gland.
SHAM	OVX	OVX+E	OVX+iCR
0.00743912	0.00917705	0.00698083	0.0100543
0.00902278	0.00696832	0.00965828	0.00817107
0.0055743	0.00589249	0.00265022	0.00985153
0.00953871	0.0100243	0.00765801	0.00658957
0.00607923	0.00947963	0.0102896	0.0105599
Fig14 C
C: The mean IOD of Cu-Zn SOD staining in the GCT of the submandibular gland.
SHAM	OVX	OVX+E	OVX+iCR
0.312804	0.203072	0.206093	0.355363
0.234917	0.189621	0.30506	0.24263
0.258763	0.203088	0.187702	0.244159
0.208176	0.24561	0.249095	0.356182
0.276879	0.146861	0.199255	0.202581
Fig14 D
The mean IOD of Cu-Zn SOD staining in the striated ducts of the submandibular gland.
SHAM	OVX	OVX+E	OVX+iCR
0.0846329	0.107638	0.0814229	0.159742
0.120229	0.0695431	0.102606	0.147504
0.14075	0.100228	0.0849392	0.143034
0.178253	0.114997	0.149199	0.172088
0.123823	0.0986243	0.101458	0.120617
A: The mean IOD of Cu-Zn SOD staining in lacrimal gland.
	AREA	IOD	IOD/Area	Average		AREA	IOD	IOD/Area	Average		AREA	IOD	IOD/Area	Average	AREA	IOD	IOD/Area	Average			AREA	IOD	IOD/Area	Average
SHAM-1-1.jpg	747600	79824.1	0.106774		SHAm-2-1.jpg	1202051	176068	0.146473		SHAM-3-1.jpg	994508	192205	0.193267		SHAM-4-1.jpg	465215	66049.7	0.141977		SHAM-5-1.jpg	1099208	183201	0.166666
SHAM-1-2.jpg	541184	64237.3	0.118698		SHAm-2-2.jpg	763794	105550	0.138192		SHAM-3-2.jpg	1077642	201022	0.186539		SHAM-4-2.jpg	736428	98572.4	0.133852		SHAM-5-2.jpg	957779	162506	0.169669
SHAM-1-3.jpg	681619	73963.2	0.108511		SHAm-2-3.jpg	385899	59503.4	0.154194		SHAM-3-3.jpg	1081081	191213	0.176872		SHAM-4-3.jpg	744591	104467	0.140301		SHAM-5-3.jpg	789921	133217	0.168646
SHAM-1-4.jpg	980042	93787.1	0.095697		SHAm-2-4.jpg	916749	132110	0.144108		SHAM-3-4.jpg	1039391	158148	0.152154		SHAM-4-4.jpg	472683	65384.8	0.138327		SHAM-5-4.jpg	868830	120554	0.138754
SHAM-1-5.jpg	1073526	61758.5	0.0575287	0.0974417	SHAm-2-5.jpg	1040481	177123	0.170232	0.15064	SHAM-3-5.jpg	965971	156755	0.162277	0.174222	SHAM-4-5.jpg	901655	116493	0.129199	0.136731	SHAM-5-5.jpg	502895	81951.1	0.162959	0.161339
	AREA	IOD	IOD/Area	Average		AREA	IOD	IOD/Area	Average		AREA	IOD	IOD/Area	Average		AREA	IOD	IOD/Area	Average		AREA	IOD	IOD/Area	Average
OVX-1-1.jpg	1042178	54959	0.0527348		OVX-2-1.jpg	880802	131216	0.148974		OVX-3-1.jpg	1228029	156422	0.127377		OVX-4-1.jpg	992018	169777	0.171143		OVX-5-1.jpg	1246088	212167	0.170266
OVX-1-2.jpg	1228721	65477.3	0.053289		OVX-2-2.jpg	1095843	138023	0.125951		OVX-3-2.jpg	745664	106320	0.142584		OVX-4-2.jpg	1196719	174816	0.14608		OVX-5-2.jpg	949079	172789	0.182059
OVX-1-3.jpg	952373	56211.3	0.0590223		OVX-2-3.jpg	1207656	143436	0.118772		OVX-3-3.jpg	1095687	153814	0.140381		OVX-4-3.jpg	955461	149342	0.156304		OVX-5-3.jpg	929892	182067	0.195794
OVX-1-4.jpg	1245623	70858.4	0.056886		OVX-2-4.jpg	959616	123514	0.128711		OVX-3-4.jpg	1242218	154260	0.124181		OVX-4-4.jpg	1242288	179971	0.144871		OVX-5-4.jpg	1107366	198414	0.179176
OVX-1-5.jpg	903417	65767.9	0.0727991	0.0589462	OVX-2-5.jpg	1245194	187563	0.150629	0.134608	OVX-3-5.jpg	1229873	162136	0.131831	0.133271	OVX-4-5.jpg	1021479	129082	0.126368	0.148953	OVX-5-5.jpg	1073458	177031	0.164917	0.178442
	AREA	IOD	IOD/Area	Average		AREA	IOD	IOD/Area	Average		AREA	IOD	IOD/Area	Average		AREA	IOD	IOD/Area	Average		AREA	IOD	IOD/Area	Average
OVX+E-1-1.jpg	1046770	141503	0.13518		OVX+E-2-1.jpg	850184	103529	0.121773		OVX+E-3-1.jpg	1060052	154228	0.145491		OVX+E-4-1.jpg	1009800	145452	0.14404		OVX+E-5-1.jpg	1243685	199945	0.160768
OVX+E-1-2.jpg	938816	134107	0.142847		OVX+E-2-2.jpg	780307	94105.3	0.1206		OVX+E-3-2.jpg	1119362	138975	0.124155		OVX+E-4-2.jpg	1091796	148199	0.135739		OVX+E-5-2.jpg	1243718	207309	0.166685
OVX+E-1-3.jpg	920208	105708	0.114874		OVX+E-2-3.jpg	630601	68056.6	0.107923		OVX+E-3-3.jpg	582208	113771	0.195413		OVX+E-4-3.jpg	789415	106428	0.134819		OVX+E-5-3.jpg	1234071	189708	0.153726
OVX+E-1-4.jpg	1238109	140316	0.113331		OVX+E-2-4.jpg	1230906	129042	0.104835		OVX+E-3-4.jpg	1233679	167349	0.13565		OVX+E-4-4.jpg	1037595	145138	0.13988		OVX+E-5-4.jpg	1189405	177870	0.149546
OVX+E-1-5.jpg	1114677	141053	0.126541	0.126555	OVX+E-2-5.jpg	814815	90287.9	0.110808	0.113188	OVX+E-3-5.jpg	917860	127834	0.139274	0.147996	OVX+E-4-5.jpg	409226	60103.8	0.146872	0.14027	OVX+E-5-5.jpg	734443	94518.2	0.128694	0.151884
	AREA	IOD	IOD/Area	Average		AREA	IOD	IOD/Area	Average		AREA	IOD	IOD/Area	Average		AREA	IOD	IOD/Area	Average		AREA	IOD	IOD/Area	Average
OVX+iCR-1-1.jpg	651654	140528	0.215647		OVX+iCR-2-1.jpg	1084124	101475	0.0936005		OVX+iCR-3-1.jpg	1127469	169441	0.150285		OVX+iCR-4-1.jpg	905099	129016	0.142544		OVX+iCR-5-1.jpg	1177323	153567	0.130437
OVX+iCR-1-2.jpg	1222437	232776	0.190419		OVX+iCR-2-2.jpg	1179359	118514	0.10049		OVX+iCR-3-2.jpg	1196035	174164	0.145618		OVX+iCR-4-2.jpg	1245426	161751	0.129876		OVX+iCR-5-2.jpg	737929	105780	0.143348
OVX+iCR-1-3.jpg	752758	153476	0.203885		OVX+iCR-2-3.jpg	944956	101189	0.107083		OVX+iCR-3-3.jpg	1127959	142372	0.126221		OVX+iCR-4-3.jpg	903416	127852	0.14152		OVX+iCR-5-3.jpg	666780	108304	0.162429
OVX+iCR-1-4.jpg	1020167	189694	0.185944		OVX+iCR-2-4.jpg	917241	91182.7	0.0994097		OVX+iCR-3-4.jpg	943681	126526	0.134077		OVX+iCR-4-4.jpg	1201643	185189	0.154113		OVX+iCR-5-4.jpg	799418	141766	0.177336
OVX+iCR-1-5.jpg	327600	60344.5	0.184202	0.19602	OVX+iCR-2-5.jpg	1140404	122233	0.107184	0.101554	OVX+iCR-3-5.jpg	852714	99410.7	0.116582	0.134556	OVX+iCR-4-5.jpg	1233717	172683	0.13997	0.141605	OVX+iCR-5-5.jpg	843454	162597	0.192776	0.161265
B: The mean IOD of Cu-Zn SOD staining in the acinar cells of the submandibular gland.
Name	AREA	IOD	IOD/Area	Average	Name	AREA	IOD	IOD/Area	Average	Name	AREA	IOD	IOD/Area	Average	Name	AREA	IOD	IOD/Area	Average	Name	AREA	IOD	IOD/Area	Average
sh-1-1.jpg	790233	3259.82	0.00412514		sh-1-1.jpg	1022317	8971.58	0.00877573		sh-1-1.jpg	1150798	8161	0.0070916		sh-1-1.jpg	612737	7489.14	0.0122224		sh-1-1.jpg	896306	7292.04	0.00813566
sh-1-2.jpg	626523	9501.19	0.015165		sh-1-2.jpg	985833	6890.9	0.00698993		sh-1-2.jpg	1217721	6181.84	0.00507656		sh-1-2.jpg	567959	4137.71	0.00728522		sh-1-2.jpg	566404	4609.4	0.00813801
sh-1-3.jpg	844509	3400.07	0.00402609		sh-1-3.jpg	1133001	7887.64	0.00696172		sh-1-3.jpg	838458	7449.49	0.00888475		sh-1-3.jpg	695135	5491.21	0.00789948		sh-1-3.jpg	1099924	2531.35	0.00230139
sh-1-4.jpg	1153930	5783.73	0.0050122		sh-1-4.jpg	769539	5207.99	0.00676767		sh-1-4.jpg	890194	3285.97	0.0036913		sh-1-4.jpg	462337	8743.44	0.0189114		sh-1-4.jpg	1215190	7161.51	0.00589333
sh-1-5.jpg	1056560	9368.75	0.00886722	0.00743912	sh-1-5.jpg	499490	7801.46	0.0156189	0.00902278	sh-1-5.jpg	799917	2501.55	0.00312726	0.0055743	sh-1-5.jpg	798060	1097.34	0.00137501	0.00953871	sh-1-5.jpg	1046811	6205.24	0.00592775	0.00607923
OVX-1-1.jpg	1246128	9960.26	0.00799297		OVX-1-1.jpg	1203618	4612.09	0.00383185		OVX-1-1.jpg	1245703	5815.89	0.00466876		OVX-1-1.jpg	1039347	8039.36	0.00773501		OVX-1-1.jpg	789496	9806.79	0.0124216
OVX-1-2.jpg	1229999	13188	0.010722		OVX-1-2.jpg	1099167	8926.34	0.008121		OVX-1-2.jpg	1161888	9145.75	0.00787146		OVX-1-2.jpg	776133	10133.2	0.013056		OVX-1-2.jpg	627867	7205.11	0.0114755
OVX-1-3.jpg	1245003	8843.15	0.00710291		OVX-1-3.jpg	1034012	9461.86	0.00915063		OVX-1-3.jpg	1243519	5954.82	0.00478869		OVX-1-3.jpg	454584	6295.87	0.0138497		OVX-1-3.jpg	983825	8626.59	0.00876842
OVX-1-4.jpg	1246069	12461.4	0.0100006		OVX-1-4.jpg	1221721	7204.51	0.00589702		OVX-1-4.jpg	1245050	9169.06	0.00736441		OVX-1-4.jpg	999929	9888.19	0.00988889		OVX-1-4.jpg	1003301	5361.46	0.00534382
OVX-1-5.jpg	1244390	12527	0.0100668	0.00917705	OVX-1-5.jpg	900997	7064.79	0.00784108	0.00696832	OVX-1-5.jpg	1167138	5566.25	0.00476914	0.00589249	OVX-1-5.jpg	1245503	6964.93	0.00559206	0.0100243	OVX-1-5.jpg	919488	8632.88	0.00938878	0.00947963
OVX+E-1-1.jpg	1240855	6824.01	0.00549944		OVX+E-1-1.jpg	974148	6880.41	0.00706301		OVX+E-1-1.jpg	658317	1839.62	0.00279444		OVX+E-1-1.jpg	989021	8210.04	0.00830118		OVX+E-1-1.jpg	681889	7381.89	0.0108256
OVX+E-1-2.jpg	1231707	11610.2	0.0094261		OVX+E-1-2.jpg	1093551	14010.5	0.0128119		OVX+E-1-2.jpg	746182	1780.67	0.00238638		OVX+E-1-2.jpg	1192915	7533.66	0.00631534		OVX+E-1-2.jpg	1057308	11809.6	0.0111695
OVX+E-1-3.jpg	1096237	7407.77	0.00675746		OVX+E-1-3.jpg	797315	8704.96	0.0109178		OVX+E-1-3.jpg	674644	1080.95	0.00160225		OVX+E-1-3.jpg	1245855	8463.74	0.00679352		OVX+E-1-3.jpg	1151736	14159.1	0.0122937
OVX+E-1-4.jpg	1148253	6698.74	0.00583385		OVX+E-1-4.jpg	590389	5631.37	0.0095384		OVX+E-1-4.jpg	546169	1047.03	0.00191705		OVX+E-1-4.jpg	693812	8802.69	0.0126874		OVX+E-1-4.jpg	674076	5520.3	0.00818943
OVX+E-1-5.jpg	803075	5932.55	0.00738729	0.00698083	OVX+E-1-5.jpg	1212597	9652.57	0.00796024	0.00965828	OVX+E-1-5.jpg	1152449	5244.76	0.00455097	0.00265022	OVX+E-1-5.jpg	1203658	5046.45	0.00419259	0.00765801	OVX+E-1-5.jpg	840936	7542.91	0.00896966	0.0102896
OVX+iCR-1-1.jpg	1099583	12745.2	0.011591		OVX+iCR-1-1.jpg	1221960	9344.3	0.00764698		OVX+iCR-1-1.jpg	738750	7734.96	0.0104703		OVX+iCR-1-1.jpg	1223737	3572.45	0.0029193		OVX+iCR-1-1.jpg	1007992	12312	0.0122144
OVX+iCR-1-2.jpg	873378	11105.1	0.0127151		OVX+iCR-1-2.jpg	1235801	9509.09	0.00769468		OVX+iCR-1-2.jpg	663170	6438.09	0.00970805		OVX+iCR-1-2.jpg	996473	7821.3	0.00784898		OVX+iCR-1-2.jpg	723447	7032.16	0.00972036
OVX+iCR-1-3.jpg	981324	7423.88	0.00756516		OVX+iCR-1-3.jpg	1166232	8743.79	0.00749747		OVX+iCR-1-3.jpg	1161401	9148.04	0.00787673		OVX+iCR-1-3.jpg	959465	8935	0.00931248		OVX+iCR-1-3.jpg	1039404	12348.5	0.0118804
OVX+iCR-1-4.jpg	1245363	11940.9	0.00958832		OVX+iCR-1-4.jpg	1225322	12016	0.00980639		OVX+iCR-1-4.jpg	770472	7332.8	0.00951728		OVX+iCR-1-4.jpg	1245988	6574.14	0.00527625		OVX+iCR-1-4.jpg	967758	8509.73	0.00879324
OVX+iCR-1-5.jpg	1045652	9214.04	0.00881176	0.0100543	OVX+iCR-1-5.jpg	1240611	10185.2	0.00820984	0.00817107	OVX+iCR-1-5.jpg	706131	8251.33	0.0116853	0.00985153	OVX+iCR-1-5.jpg	1205594	9151.45	0.00759082	0.00658957	OVX+iCR-1-5.jpg	614218	6259.68	0.0101913	0.0105599
C: The mean IOD of Cu-Zn SOD staining in the GCT of the submandibular gland.
	AREA	IOD	IOD/Area	Average		AREA	IOD	IOD/Area	Average		AREA	IOD	IOD/Area	Average	AREA	IOD	IOD/Area	Average			AREA	IOD	IOD/Area	Average
SHAM-1-1.jpg	165187	51561.8	0.312142		SHAm-2-1.jpg	67921	16976	0.249937		SHAM-3-1.jpg	178725	57727.8	0.322998		SHAM-4-1.jpg	57683	6716.33	0.116435		SHAM-5-1.jpg	98575	36312.7	0.368377
SHAM-1-2.jpg	234918	88509.3	0.376767		SHAm-2-2.jpg	91760	20219.9	0.220357		SHAM-3-2.jpg	77289	20275.5	0.262334		SHAM-4-2.jpg	104777	12339	0.117764		SHAM-5-2.jpg	96941	28028.6	0.28913
SHAM-1-3.jpg	84247	19059.8	0.226237		SHAm-2-3.jpg	114093	31663.3	0.277522		SHAM-3-3.jpg	165317	35500	0.214739		SHAM-4-3.jpg	44463	14940.8	0.336027		SHAM-5-3.jpg	93013	26011.8	0.279658
SHAM-1-4.jpg	273322	93262.4	0.341218		SHAm-2-4.jpg	225205	54684.8	0.242822		SHAM-3-4.jpg	57291	15493.9	0.270442		SHAM-4-4.jpg	30648	5912.47	0.192915		SHAM-5-4.jpg	173008	37056.8	0.214191
SHAM-1-5.jpg	83422	25665.4	0.307658	0.312804	SHAm-2-5.jpg	227750	41894	0.183947	0.234917	SHAM-3-5.jpg	930740	207837	0.223303	0.258763	SHAM-4-5.jpg	20301	5638.37	0.277739	0.208176	SHAM-5-5.jpg	125546	29257.3	0.23304	0.276879
	AREA	IOD	IOD/Area	Average		AREA	IOD	IOD/Area	Average		AREA	IOD	IOD/Area	Average		AREA	IOD	IOD/Area	Average		AREA	IOD	IOD/Area	Average
OVX-1-1.jpg	116713	15700.4	0.134521		OVX-2-1.jpg	54544	10076	0.184732		OVX-3-1.jpg	87744	15244.7	0.173741		OVX-4-1.jpg	131395	33761.2	0.256945		OVX-5-1.jpg	117858	26465	0.22455
OVX-1-2.jpg	33094	8627.91	0.260709		OVX-2-2.jpg	33984	8086.39	0.237947		OVX-3-2.jpg	75413	20303.1	0.269225		OVX-4-2.jpg	82022	22882	0.278974		OVX-5-2.jpg	97643	19752.8	0.202296
OVX-1-3.jpg	33673	8109.96	0.240845		OVX-2-3.jpg	62102	11271.9	0.181507		OVX-3-3.jpg	36737	3997.41	0.108812		OVX-4-3.jpg	54909	11599.1	0.211242		OVX-5-3.jpg	68485	8658.56	0.12643
OVX-1-4.jpg	31001	7379.69	0.238047		OVX-2-4.jpg	60927	10545.8	0.173089		OVX-3-4.jpg	44303	9328.81	0.210568		OVX-4-4.jpg	85886	21809	0.25393		OVX-5-4.jpg	58964	6768.72	0.114794
OVX-1-5.jpg	113409	16017.6	0.141237	0.203072	OVX-2-5.jpg	96896	16552.7	0.17083	0.189621	OVX-3-5.jpg	147060	37220	0.253094	0.203088	OVX-4-5.jpg	140533	31895.3	0.226959	0.24561	OVX-5-5.jpg	109301	7239.71	0.0662365	0.146861
	AREA	IOD	IOD/Area	Average		AREA	IOD	IOD/Area	Average		AREA	IOD	IOD/Area	Average		AREA	IOD	IOD/Area	Average		AREA	IOD	IOD/Area	Average
OVX+E-1-1.jpg	150067	37668	0.251008		OVX+E-2-1.jpg	34761	10209.9	0.293716		OVX+E-3-1.jpg	38881	2796.48	0.071924		OVX+E-4-1.jpg	112990	21812.5	0.193048		OVX+E-5-1.jpg	198081	48171.8	0.243192
OVX+E-1-2.jpg	75027	16025.6	0.213598		OVX+E-2-2.jpg	45661	10386.9	0.227478		OVX+E-3-2.jpg	100519	6293.65	0.0626115		OVX+E-4-2.jpg	79143	14243.5	0.179971		OVX+E-5-2.jpg	65618	13881.5	0.211551
OVX+E-1-3.jpg	39312	6498.97	0.165318		OVX+E-2-3.jpg	58727	21494.9	0.366014		OVX+E-3-3.jpg	63799	3518.18	0.0551447		OVX+E-4-3.jpg	63055	14717	0.233399		OVX+E-5-3.jpg	29535	5687.27	0.192561
OVX+E-1-4.jpg	53110	10042.9	0.189095		OVX+E-2-4.jpg	136996	43559.5	0.317962		OVX+E-3-4.jpg	85555	15003.5	0.175366		OVX+E-4-4.jpg	305891	98805.6	0.323009		OVX+E-5-4.jpg	34906	6081.9	0.174236
OVX+E-1-5.jpg	66926	14151.2	0.211446	0.206093	OVX+E-2-5.jpg	118400	37903.6	0.320132	0.30506	OVX+E-3-5.jpg	43796	7938.68	0.181265		OVX+E-4-5.jpg	26123	8256.08	0.316046	0.249095	OVX+E-5-5.jpg	55985	9782.66	0.174737	0.199255
										OVX+E-3-6.jpg	137379	28365.2	0.206474	0.187702
	AREA	IOD	IOD/Area	Average		AREA	IOD	IOD/Area	Average		AREA	IOD	IOD/Area	Average		AREA	IOD	IOD/Area	Average		AREA	IOD	IOD/Area	Average
OVX+iCR-1-1.jpg	51295	15703.3	0.306137		OVX+iCR-2-1.jpg	78797	18129.3	0.230076		OVX+iCR-3-1.jpg	86287	19725.3	0.228601		OVX+iCR-4-1.jpg	168293	55016.9	0.326911		OVX+iCR-5-1.jpg	110963	20332.2	0.183234
OVX+iCR-1-2.jpg	76711	26488	0.345296		OVX+iCR-2-2.jpg	89408	20301.3	0.227063		OVX+iCR-3-2.jpg	82540	21292.9	0.257971		OVX+iCR-4-2.jpg	135423	50134.6	0.370207		OVX+iCR-5-2.jpg	94301	20925.1	0.221897
OVX+iCR-1-3.jpg	100064	33732.2	0.337106		OVX+iCR-2-3.jpg	109335	31065.5	0.284131		OVX+iCR-3-3.jpg	124445	28906	0.23228		OVX+iCR-4-3.jpg	27554	10054.7	0.364908		OVX+iCR-5-3.jpg	68525	18171.8	0.265185
OVX+iCR-1-4.jpg	109140	38581.1	0.353501		OVX+iCR-2-4.jpg	103874	28977.6	0.278969		OVX+iCR-3-4.jpg	130092	29225.1	0.224649		OVX+iCR-4-4.jpg	249129	89803.3	0.360469		OVX+iCR-5-4.jpg	41630	5242.89	0.12594
OVX+iCR-1-5.jpg	57751	25108.8	0.434777	0.355363	OVX+iCR-2-5.jpg	99636	19220.8	0.19291	0.24263	OVX+iCR-3-5.jpg	57266	15879.5	0.277294	0.244159	OVX+iCR-4-5.jpg	58869	21099.5	0.358415	0.356182	OVX+iCR-5-5.jpg	258847	56079.2	0.21665	0.202581
D: The mean IOD of Cu-Zn SOD staining in the striated ducts of the submandibular gland.
	AREA	IOD	IOD/Area	Average		AREA	IOD	IOD/Area	Average		AREA	IOD	IOD/Area	Average		AREA	IOD	IOD/Area	Average		AREA	IOD	IOD/Area	Average
SHAM-1-1.jpg	200019	15117.5	0.0755805		SHAm-2-1.jpg	333878	42017	0.125845		SHAM-3-1.jpg	168647	21838.9	0.129495		SHAM-4-1.jpg	60153	11018.7	0.183178		SHAM-5-1.jpg	167076	23028.7	0.137834
SHAM-1-2.jpg	129482	11327.2	0.0874808		SHAm-2-2.jpg	77348	10113.7	0.130756		SHAM-3-2.jpg	308622	59606.9	0.193139		SHAM-4-2.jpg	208683	39697.3	0.190228		SHAM-5-2.jpg	160544	20412.5	0.127146
SHAM-1-3.jpg	190515	19705.4	0.103432		SHAm-2-3.jpg	237954	34860.1	0.146499		SHAM-3-3.jpg	273297	34354.7	0.125705		SHAM-4-3.jpg	292120	51230.8	0.175376		SHAM-5-3.jpg	329932	44567.6	0.135081
SHAM-1-4.jpg	54326	4881	0.0898472		SHAm-2-4.jpg	166419	18121	0.108888		SHAM-3-4.jpg	136299	21047.4	0.154421		SHAM-4-4.jpg	154338	25271.4	0.163741		SHAM-5-4.jpg	142486	19325.7	0.135632
SHAM-1-5.jpg	59081	3948.03	0.0668241		SHAm-2-5.jpg	174806	15584.9	0.0891555		SHAM-3-5.jpg	100908	10190.7	0.10099		SHAM-4-5.jpg	139008	24846.5	0.178741		SHAM-5-5.jpg	218888	18260	0.0834215
				0.0846329					0.120229					0.14075					0.178253					0.123823
	AREA	IOD	IOD/Area	Average		AREA	IOD	IOD/Area	Average		AREA	IOD	IOD/Area	Average		AREA	IOD	IOD/Area	Average		AREA	IOD	IOD/Area	Average
OVX-1-1.jpg	2123307	225131	0.106029		OVX-2-1.jpg	145564	8891.25	0.0610814		OVX-3-1.jpg	234990	25589.4	0.108896		OVX-4-1.jpg	100414	11483.7	0.114363		OVX-5-1.jpg	229177	18932.5	0.0826109
OVX-1-2.jpg	1494846	148000	0.0990066		OVX-2-2.jpg	252765	18833.4	0.0745096		OVX-3-2.jpg	117051	9154.56	0.07821		OVX-4-2.jpg	88321	13215.6	0.149631		OVX-5-2.jpg	391606	44123.9	0.112674
OVX-1-3.jpg	1896566	143600	0.0757159		OVX-2-3.jpg	99887	8461.24	0.0847082		OVX-3-3.jpg	245179	19824.4	0.0808569		OVX-4-3.jpg	118421	11510.1	0.097196		OVX-5-3.jpg	181299	16412.2	0.0905254
OVX-1-4.jpg	2037202	299958	0.14724		OVX-2-4.jpg	259939	19675.4	0.0756924		OVX-3-4.jpg	264550	41620.9	0.157327		OVX-4-4.jpg	35188	1374.31	0.0390562		OVX-5-4.jpg	320043	32610.2	0.101893
OVX-1-5.jpg	2164863	238570	0.110201		OVX-2-5.jpg	229506	11870.9	0.0517238		OVX-3-5.jpg	158296	12006.5	0.0758485		OVX-4-5.jpg	103627	18107.5	0.174738		OVX-5-5.jpg	387587	40858.5	0.105418
				0.107638					0.0695431					0.100228					0.114997					0.0986243
	AREA	IOD	IOD/Area	Average		AREA	IOD	IOD/Area	Average		AREA	IOD	IOD/Area	Average		AREA	IOD	IOD/Area	Average		AREA	IOD	IOD/Area	Average
OVX+E-1-1.jpg	1312592	120508	0.0918094		OVX+E-2-1.jpg	143042	14192.4	0.0992181		OVX+E-3-1.jpg	267282	25061.2	0.093763		OVX+E-4-1.jpg	301936	49290.4	0.163248		OVX+E-5-1.jpg	52731	5847.72	0.110897
OVX+E-1-2.jpg	1586343	99722.6	0.0628632		OVX+E-2-2.jpg	225478	25087.8	0.111265		OVX+E-3-2.jpg	204621	17619.2	0.0861066		OVX+E-4-2.jpg	181483	38122.7	0.210062		OVX+E-5-2.jpg	35817	3795.02	0.105956
OVX+E-1-3.jpg	2073657	227530	0.109724		OVX+E-2-3.jpg	253316	23431.3	0.0924983		OVX+E-3-3.jpg	255035	18533.3	0.0726698		OVX+E-4-3.jpg	548577	77765.3	0.141758		OVX+E-5-3.jpg	175671	24771.4	0.14101
OVX+E-1-4.jpg	1060458	64254.4	0.0605912		OVX+E-2-4.jpg	292617	21439.5	0.073268		OVX+E-3-4.jpg	70707	7878.17	0.11142		OVX+E-4-4.jpg	370384	46173.8	0.124665		OVX+E-5-4.jpg	114486	7488.8	0.0654124
OVX+E-1-5.jpg	1786740	146740	0.0821271		OVX+E-2-5.jpg	233599	31951.7	0.13678		OVX+E-3-5.jpg	266643	16195	0.0607365		OVX+E-4-5.jpg	344947	36655.6	0.106264		OVX+E-5-5.jpg	60461	5079.69	0.0840159
				0.0814229					0.102606					0.0849392					0.149199					0.101458
	AREA	IOD	IOD/Area	Average		AREA	IOD	IOD/Area	Average		AREA	IOD	IOD/Area	Average		AREA	IOD	IOD/Area	Average		AREA	IOD	IOD/Area	Average
OVX+iCR-1-1.jpg	390077	68498.4	0.175602		OVX+iCR-2-1.jpg	163221	20877.7	0.127911		OVX+iCR-3-1.jpg	155873	20428.3	0.131057		OVX+iCR-4-1.jpg	213933	35388	0.165416		OVX+iCR-5-1.jpg	196669	19582.2	0.0995694
OVX+iCR-1-2.jpg	217366	29523.3	0.135823		OVX+iCR-2-2.jpg	256099	35414	0.138282		OVX+iCR-3-2.jpg	262957	22838.7	0.0868535		OVX+iCR-4-2.jpg	201679	33076.7	0.164007		OVX+iCR-5-2.jpg	203788	20981	0.102955
OVX+iCR-1-3.jpg	213138	26472.3	0.124203		OVX+iCR-2-3.jpg	203216	36408.1	0.17916		OVX+iCR-3-3.jpg	109745	10000.9	0.0911282		OVX+iCR-4-3.jpg	370727	75443.9	0.203503		OVX+iCR-5-3.jpg	224441	27276.1	0.121529
OVX+iCR-1-4.jpg	252673	49886.9	0.197436		OVX+iCR-2-4.jpg	209452	31242.5	0.149163		OVX+iCR-3-4.jpg	129629	23783.8	0.183476		OVX+iCR-4-4.jpg	407739	75400.1	0.184923		OVX+iCR-5-4.jpg	205268	19031.4	0.092715
OVX+iCR-1-5.jpg	252020	41746.3	0.165647		OVX+iCR-2-5.jpg	125452	17939.9	0.143002		OVX+iCR-3-5.jpg	82952	18469.8	0.222656		OVX+iCR-4-5.jpg	249182	35531.8	0.142594		OVX+iCR-5-5.jpg	75893	14140.3	0.186319
				0.159742					0.147504					0.143034					0.172088					0.120617
