# Supplementary material for: A Comparison of the Effects of Estrogen and Cimicifuga racemosa on the Lacrimal Gland and Submandibular Gland in Ovariectomized Rats
Source: PLoS One. 2015 Mar 20;10(3):e0121470. doi: 10.1371/journal.pone.0121470 (PMC4368816; doi:10.1371/journal.pone.0121470)
Supplement: S1 Table — (XLSX) [file pone.0121470.s005.xlsx]

## Sheet: Sheet1
	BW initial（g）	BW final（g）	WGR	UW（mg）	LGW（mg）	LGW/BW final	SW（mg）	SW/BW final
SHAM	252	267	0.059524	399.1	127.2	0.476404	294.5	1.103
SHAM	259	279	0.07722	411	128.2	0.459498	277.3	0.993907
SHAM	243	271	0.160643	413.1	124.7	0.431488	266.6	0.922491
SHAM	256	287	0.121094	378.5	105.1	0.366202	283.6	0.988153
SHAM	249	289	0.115226	398.7	136.65	0.504244	224.4	0.828044
OVX	257	297	0.311111	89.11	162.8	0.459887	292.6	0.826554
OVX	270	354	0.351563	83.41	177.4	0.512717	270	0.780347
OVX	256	346	0.377432	86.89	172	0.485876	232.1	0.65565
OVX	257	354	0.505929	95.32	129	0.338583	340.8	0.894488
OVX	253	381	0.155642	89.48	153	0.515152	304.8	1.02626
OVX+E	263	272	0.089147	403.4	144.3	0.513523	317.1	1.12847
OVX+E	258	281	0.226667	412.3	145.2	0.526087	297.6	1.07826
OVX+E	259	306	0.301115	387	171.2	0.489143	276.1	0.788857
OVX+E	225	276	0.034221	393.5	121.7	0.447426	249.7	0.918015
OVX+E	269	350	0.181467	405	143.4	0.468627	301	0.98366
OVX+iCR	260	318	0.223077	86.31	121.4	0.432028	283.4	1.00854
OVX+iCR	263	321	0.220532	89.48	117	0.423913	278.2	1.00797
OVX+iCR	274	354	0.332075	83.2	156	0.445714	306.8	0.876571
OVX+iCR	265	353	0.291971	87.51	126.4	0.464706	314.2	1.15515
OVX+iCR	264	356	0.348485	85.7	177.1	0.578758	320.7	1.04804
